# Supplementary material for: Utilising Hyperspectral Autofluorescence Imaging in the Objective Assessment of Disease State and Pain in Patients with Rheumatoid Arthritis
Source: Int J Mol Sci. 2024 Nov 8;25(22):11996. doi: 10.3390/ijms252211996 (PMC11593821; doi:10.3390/ijms252211996)
Supplement: Supplementary file 1 [file ijms-25-11996-s001.zip]

Archive with 1 entries (1 files):
- ijms-3260845-supplementary.pdf
